# Supplementary material for: Noise-Adaptive Non-Blind Image Deblurring
Source: Sensors (Basel). 2022 Sep 13;22(18):6923. doi: 10.3390/s22186923 (PMC9503865; doi:10.3390/s22186923)
Supplement: Supplementary file 1 [file sensors-22-06923-s001.zip]

Archive with 1 entries (1 files):
- sensors-1884794-supplementary.pdf
